# Supplementary material for: Quantifying the impact of great coaches on Olympic medal predictions: A CPD-D3 model analysis
Source: PLoS One. 2026 Mar 13;21(3):e0334635. doi: 10.1371/journal.pone.0334635 (PMC12987594; doi:10.1371/journal.pone.0334635)
Supplement: S1 File — (ZIP) [file pone.0334635.s001.zip]

Archive with 5 entries (5 files):
- CUSUM.csv
- ChangePointDection.mat
- CoachPerformancePrediction.mat
- HalfLIfeEstimation.mat
- PowerAnalysisResult.mat
