# Supplementary material for: Quantifying the impact of great coaches on Olympic medal predictions: A CPD-D3 model analysis
Source: PLoS One. 2026 Mar 13;21(3):e0334635. doi: 10.1371/journal.pone.0334635 (PMC12987594; doi:10.1371/journal.pone.0334635)
Supplement: S1 File — (ZIP) [file pone.0334635.s001.zip › CUSUM.csv]

Year	CUSUM k=0.5 S+	CUSUM k=0.5 S-	CUSUM k=0.4 S+	CUSUM k=0.4 S-	CUSUM k=0.6 S+	CUSUM k=0.6 S-
1896	0	0	0	0	0	0
1900	0.04	-0.1	0.08	-0.01	0	0
1904	0.21	-0.15	0.3	-0.03	0.03	-0.09
1908	0.08	-0.21	0.13	-0.19	0.02	-0.12
1912	0.06	-0.1	0.1	-0.28	0.04	-0.17
1916	0.09	-0.01	0.13	-0.18	0.06	0
1920	0.11	0	0.17	-0.04	0.08	0
1924	0.09	0	0.16	-0.03	0.05	0
1928	0.19	-0.03	0.22	-0.03	0.07	0
1932	0.2	0	0.28	-0.04	0.09	0
1936	0.18	0	0.25	-0.03	0.09	0
1940	0.18	0	0.24	-0.03	0.09	0
1944	0.18	0	0.23	-0.03	0.08	0
1948	0.23	0	0.27	-0.03	0.05	0
1952	0.26	0	0.28	-0.03	0	0
1956	0.22	0	0.27	-0.04	0.04	0
1960	0.2	0	0.25	-0.03	0.08	0
1964	0.17	0	0.23	-0.05	0.09	0
1968	0.28	-0.08	0.32	-0.12	0.03	-0.04
1972	0.19	-0.12	0.26	-0.19	0.09	-0.08
1976	0.1	-0.21	0.19	-0.28	0.09	-0.13
1980	0.24	-0.17	0.31	-0.22	0.18	-0.08
1984	0.37	-0.09	0.4	-0.18	0.28	-0.02
1988	0.34	-0.17	0.35	-0.19	0.27	-0.12
1992	0.35	-0.22	0.36	-0.28	0.28	-0.18
1996	0.28	-0.28	0.34	-0.36	0.22	-0.25
2000	0.4	-0.38	0.42	-0.4	0.32	-0.28
2004	0.41	-0.29	0.43	-0.3	0.36	-0.21
2008	0.43	-0.22	0.45	-0.27	0.37	-0.14
2012	0.43	-0.18	0.47	-0.23	0.39	-0.12
2016	0.45	-0.16	0.5	-0.2	0.41	-0.14
2020	0.44	-0.2	0.49	-0.27	0.41	-0.16
2024	0.45	-0.18	0.49	-0.22	0.41	-0.15
